# Supplementary material for: Targeted control of pneumolysin production by a mobile genetic element in Streptococcus pneumoniae
Source: Microb Genom. 2022 Apr 13;8(4):000784. doi: 10.1099/mgen.0.000784 (PMC9453066; doi:10.1099/mgen.0.000784)
Supplement: Supplementary material 3 [file mgen-8-0784-s003.xlsx]

## Sheet: Supp Table 4
PYSEER analysis
Gene name/locus tag	no. of hits	coordinates (ori')	coordinate (term')	log10(p) (highest)	BOX?
trcF	3	4942	8451	4.30539	0		Red indicates loci associated by all three methods
SPN23F00840	4	82895	83257	6.13966	1		no. of hits' corresponds to the number of independent kmers within the locus that associated with Ply activity.
SPN23F01160	18	109187	109393	5.2815	1
between gidA and SPN23F01350	2	129899	130278	4.02687	1
SPN23F01620	21	155151	155720	4.15243	0
pbpX	1	291868	294120	4.1343	0
SPN23F03120	2	298252	298602	4.67985	0
SPN23F03170	10	302815	303336	4.32514	0
SPN23F03370	15	322288	323244	4.24642	0
intergenic bacA and dinB	1	413049	413194	4.32422	1
intergenic between dinB and pfl	1	414257	414603	4.35067	1
intergenic between SPN23F05050 and SPN23F05060	21	485027	485303	5.2815	1
SPN23F05390	9	523349	523522	4.90658	0
intergenic between SPN23F05460 and SPN23F05470	22	532067	532361	5.2815	1
SPN23F05710	1	556642	556869	4.28316	1
intergenic between SPN23F05780 and SPN23F05790	1	561109	561270	4.28316	1
intergenic between SPN23F05820 and bgaA	1	571403	571751	7.88273	1
intergenic between SPN23F06400 and thiM	4	633411	633735	6.13966	1
SPN23F07040	1	687891	688037	4.04818	1
intergenic between metG and SPN23F07160	13	699608	699937	7.88273	1
SPN23F07400	50	724427	725231	4.32514	0
intergenic between sufB and SPN23F07950	11	772555	772752	6.49621	1
intergenic between pyk and SPN23F08200	3	806593	807336	4.1549	1
SPN23F08280	17	813036	813221	4.31336	1
Intergenic between tRNA-Thr and asd	1	908517	909146	7.88273	1
SPN23F10510	10	1013878	1014726	4.32514	0
intergenic between addA and SPN23F10570	21	1022157	1022370	4.02687	1
intergenic between ptsH and nrdH	39	105438	1058787	4.02687	0
intergenic between SPN23F10980 and lepA	3	1073740	1074151	6.49621	1
SPN23F12020	12	1172183	1172955	4.24642	0
intergenic between msrAB and thrB	1	1296072	1296320	4.1549	1
SPN23F14040	16	1371882	1372942	4.38828	0
intergenic between SPN23F14800 and greA	7	1432815	1433112	6.49621	1
SPN23F17520	77	1690165	1690665	4.18509	0
SPN23F17530	98	1690666	1691259	4.18509	0
SPN23F17550	97	1691940	1692251	4.18509	0
Intergenic between SPN23F17550 and GTP binding protein	63	1692252	1692450	4.18509	0
GTP binding protein	718	1692451	1693557	4.18509	0
SPN23F17570	144	1693560	1694087	4.18509	0
SPN23F17580	250	1694102	1695010	4.18509	0
SPN23F17630	8	1698019	1698621	4.29158	1
psrP	20	1721443	1734744	4.02687	0
SPN23F17890	7	1737907	1738164	7.88273	1
intergenic btw SPN23F19120 and msmG	6	1857250	1857606	6.49621	1
intergenic btw asnB and ccpA	1	1959716	1959920	4.1349	1
intergenic btw SPN23F20850 and SPN23F20870	96	2020898	2021131	6.43771	1
SPN23F21390	1	2083608	2084153	7.88273	1
SPN23F21420	1	2086996	2087232	7.88273	1
intergenic btw SPN23F21560 and ilvD	1	2097040	2097247	4.28316	1
					29

## Sheet: Supp Table 3
BUGWAS analysis
Gene name/locus tag	no. of hits	coordinates (ori')	coordinate (term')	log10(p) (highest)	BOX?
dnaN	8	1706	2842	4.91821	0		Red indicates loci associated by all three methods
trcF	33	4942	8451	6.16817	0		no. of hits' corresponds to the number of independent kmers within the locus that associated with Ply activity.
SPN23F00470	61	38151	38507	4.91821	0		Green indicates loci within the ICE element
purD	3	61953	63215	6.16817	0
purK	30	64093	65166	4.91821	0
purB	50	67749	69047	4.91821	0
intergenic between SPN23F00820 and SPN23F00830	26	82460	82643	6.16817	1
SPN23F00830	34	82644	82853	6.16817	0
SPN23F00840	1	82895	83257	6.16817	1
intergenic between SPN23F00840 and SPN23F00850	7	83258	83310	6.16817	0
SPN23F00850	85	83311	83607	6.16817	0
SPN23F01020	30	94377	95306	6.16817	0
pspA	21	123682	125858	6.16817	0
SPN23F01440	1	137397	138017	4.91821	0
intergenic between SPN23F01440 and SPN23F01450	6	138018	138259	4.91821	0
SPN23F01450	2	138260	139466	4.91821	0
SPN23F01470	4	140422	142038	4.91821	0
SPN23F01620	21	155151	155720	5.12806	0
ribE	30	167640	168275	4.91821	0
intergenic between SPN23F01790 and SPN23F01800	9	172774	173027	4.91821	1
SPN23F02341	2	212736	212933	4.91821	0
SPN23F02560	30	238771	242568	4.91821	0
intergenic between polC and SPN23F02610	1	250860	250901	4.91821	0
SPN23F02770	55	264011	264718	4.91821	0
folP	162	264808	265785	4.91821	0
folC	56	265787	267109	4.91821	0
SPN23F02870	3	271598	273811	4.91821	0
agaD	120	285416	286234	6.16817	0
SPN23F03010	100	286549	288450	6.16817	0
SPN23F03020	30	288510	289511	6.16817	0
SPN23F03030	84	289621	289956	6.16817	0
intergenic between SPN23F03030 and SPN23F03040	10	289957	289966	6.16817	0
ftsL	27	291547	291864	6.16817	0
pbpX	150	291868	294120	6.16817	0
mraY	103	294122	295102	6.16817	0
intergenic between mraY and clpL	13	295103	295710	6.16817	0
SPN23F03400	30	326063	331366	4.91821	0
SPN23F03510	6	343147	344226	4.91821	0
intergenic between cbpF and SPN23F03660	9	354306	354432	6.16817	0
alsS	61	399757	401457	4.91821	0
SPN23F04400	4	424446	424703	4.91821	1
intergenic between blpL and pncM	2	473606	473784	4.91821	0
SPN23F04920	2	473994	474134	4.91821	0
blpX	1	474234	474617	4.91821	0
SPN23F05080	61	485810	487144	4.91821	0
valS	30	490281	492932	4.91821	0
SPN23F05200	2	499562	500401	4.91821	0
SPN23F05210	4	500419	502257	4.91821	0
intergenic between SPN23F05370 and SPN23F05380	10	522242	522603	4.91821	1
intergenic between SPN23F05380 and SPN23F05390	6	523204	523348	4.37373	0
SPN23F05680	34	553889	554605	4.91821	0
rplA	61	555361	556050	4.91821	0
SPN23F05720	2	556946	557164	4.91821	0
intergenic between SPN23F05720 and SPN23F05730	2	557165	557725	4.91821	0
intergenic between SPN23F05820 and bgaA	1	571403	571751	6.16817	1
intergenic between SPN23F05910 and SPN23F05920	19	584023	584200	6.16817	1
intergenic between SPN23F05920 and ccdA	1	585062	585271	4.91821	0
intergenic between SPN23F06400 and thiM	30	633411	633735	4.91821	1
SPN23F07040	1	687891	688037	6.16817	1
intergenic between SPN23F07050 and SPN23F07060	30	688636	689060	4.91821	0
SPN23F07070	1	689465	691447	4.91821	0
SPN23F07080	1	691444	692067	4.91821	0
intergenic between ezrA and SPN23F07370	2	722136	722863	4.91821	1
SPN23F07440	24	728406	729089	4.91821	0
glnQ3	61	729089	729823	6.16817	0
rpiA	29	732943	733626	4.91821	0
intergenic between SPN23F07830 and SPN23F07840	2	763261	763350	4.91821	0
SPN23F07870	30	764840	765337	6.16817	0
SPN23F08090	2	790391	791509	6.16817	0
SPN23F08130	1	793264	793845	6.16817	0
pfk	31	804021	805028	4.91821	0
intergenic between pyk and SPN23F08200	1	806593	808406	6.16817	1
SPN23F08280	2	813036	813221	6.16817	1
intergenic between proC and tmk	13	839853	840071	4.91821	1
intergenic between comEC and SPN23F08820	30	856703	857100	4.91821	0
SPN23F09060	12	880014	880352	4.91821	0
intergenic between SPN23F09270 and lmb	30	895037	895178	4.91821	0
intergenic between SPN23F09850 and SPN23F09860	10	950294	950836	4.91821	0
intergenic between SPN23F10050 and SPN23F10060	2	971894	972037	4.91821	0
SPN23F10470	30	1010677	1011480	4.91821	0
zmpA	37	1023758	1030237	4.91821	0
intergenic between ung and SPN23F10730	4	1050899	1051032	4.91821	0
intergenic between SPN23F10820 and lacR1	36	1062397	1062683	6.16817	1
intergenic between lacT2 and lacD2	30	1068315	1068547	6.16817	0
intergenic between SPN23F10980 and lepA	1	1073740	1074151	6.16817	1
udk	30	1082220	1082858	6.16817	0
SPN23F11290	1	1102659	1103186	4.91821	0
SPN23F11330	30	1104705	1105268	6.16817	0
SPN23F11460	2	1122949	1124862	4.91821	0
ffh	57	1158768	1160339	6.16817	0
ntpC	2	1178339	1179346	4.91821	0
ntpI	2	1180518	1182509	4.91821	0
intergenic between nanE abd SPN23F12230	5	1190952	1191722	4.91821	0
SPN23F12230	21	1191723	1192979	4.91821	0
SPN23F12290	5	1196787	1198106	4.91821	0
ptrB	1	1200468	1202408	4.91821	0
SPN23F12330	2	1202441	1205050	4.91821	0
SPN23F12410	2	1207785	1208972	4.91821	0	ICE
SPN23F12430	7	1209814	1211643	4.91821	0	ICE
intergenic between SPN23F12450 and SPN23F12460	1	1212001	1212739	4.91821	0	ICE
SPN23F12460	1	1212740	1212994	4.91821	0	ICE
SPN23F12470	3	1213060	1217064	4.91821	0	ICE
SPN23F12510	1	1220059	1221855	4.91821	0	ICE
intergenic between SPN23F12510 and SPN23F12520	2	1221856	1222721	4.91821	0	ICE
SPN23F12530	4	1222525	1223229	4.91821	0	ICE
SPN23F12570	8	1225193	1225915	4.91821	0	ICE
rep	1	1226244	1227167	4.91821	0	ICE
intergenic between SPN23F12680 and SPN23F12690	2	1234619	1234838	4.91821	0	ICE
SPN23F12690	3	1234839	1236962	4.91821	0	ICE
SPN23F12780	4	1245208	1253932	4.91821	0	ICE
SPN23F12840	30	1255346	1258159	4.91821	0	ICE
intergenic between msrAB and thrB	22	1296072	1296320	4.91821	1
intergenic between SPN23F13330 and SPN23F13340	4	1305005	1305282	6.16817	1
potD	30	1324320	1325390	4.91821	0
aldB	30	1329984	1330715	4.91821	0
intergenic between SPN23F13580 and phoU	2	1332964	1333119	4.91821	0
pstS	30	1337161	1338039	4.91821	0
SPN23F13890	6	1357130	1357850	4.91821	0
intergenic between SPN23F13900 and SPN23F13910	2	1357851	1358357	4.91821	0
SPN23F14030	5	1369730	1371094	4.91821	0
SPN23F14040	32	1371882	1372942	6.16817	0
SPN23F14130	29	1377463	1378398	4.91821	0
intergenic between SPN23F14500 and tufA	1	1408289	1408399	4.91821	0
SPN23F14650	10	1418667	1419503	6.16817	0
SPN23F14660	21	1419504	1420145	6.16817	0
intergenic between SPN23F14800 and greA	17	1432816	1433112	6.16817	1
pclA	31	1461839	1462387	4.91821	0
SPN23F15110	184	1462624	1467948	4.91821	0
SPN23F15120	4	1468164	1469648	4.91821	0
SPN23F15580	8	1514864	1515151	4.11173	0
SPN23F16810	61	1619631	1620470	4.91821	1
nanA	31	1633310	1636207	4.91821	0
SPN23F17070	3	1650504	1651355	4.91821	0
intergenic between SPN23F17070 and SPN23F17080	1	1651356	1651586	4.91821	0
SPN23F17080	1	1651587	1651937	4.91821	0
SPN23F17520	80	1690165	1690665	5.04359	0
SPN23F17530	262	1690666	1691259	6.16817	0
SPN23F17550	46	1691940	1692251	6.16817	0
intergenic between SPN23F17550 and SPN23F17560	47	1692252	1692450	5.04359	0
SPN23F17560	388	1692451	1693557	6.16817	0
SPN23F17570	61	1693560	1694087	5.04359	0
SPN23F17580	309	1694102	1695010	6.16817	0
SPN23F17800	33	1717777	1718991	6.16817	0
psrP	18	1721443	1734744	6.16817	0
SPN23F17960	3	1743523	1744539	4.91821	0
SPN23F17970	9	1744590	1746734	4.91821	0
intergenic between SPN23F18050 and tRNA-lys	30	1752916	1753179	6.16817	0
SPN23F18100	2	1758403	1759404	4.91821	0
SPN23F18110	5	1759766	1761247	4.91821	0
SPN23F18280	1	1774655	1775314	4.91821	0
SPN23F18300	5	1776532	1777263	4.05355	0
SPN23F18400	31	1786118	1786486	6.16817	0
intergenic between SPN23F18400 and SPN23F18410	3	1786487	1786581	4.91821	0
SPN23F18410	2	1786582	1787292	4.91821	0
SPN23F18510	2	1796088	1798214	4.91821	0
intergenic between SPN23F18510 and SPN23F18530	22	1798215	1799379	4.91821	1
SPN23F18530	5	1799378	1800604	4.91821	0
intergenic between SPN23F18610 and xpt	30	1807465	1808341	4.91821	1
intergenic between SPN23F18640 and SPN23F18650	2	1811731	1811846	4.91821	0
SPN23F18970	37	1841265	1843232	6.16817	1
intergenic between SPN23F19010 and SPN23F19050	54	1846824	1847309	4.91821	0
intergenic between SPN23F19120 and msmG	1	1857249	1857607	6.16817	1
SPN23F19250	1	1875338	1875871	4.91821	0
intergenic between SPN23F19250 and SPN23F19270	1	1875872	1876595	4.91821	0
intergenic between SPN23F19670 and SPN23F19680	9	1906291	1906672	4.91821	1
SPN23F19720	2	1908536	1911526	4.91821	1
SPN23F19730	2	1911876	1912580	4.91821	0
SPN23F19750	5	1913487	1915595	4.91821	0
SPN23F20100	2	1950922	1951821	4.91821	0
SPN23F20130	19	1953531	1954424	6.16817	0
SPN23F20170	17	1956812	1957264	4.91821	0
intergenic between SPN23F20170 and SPN23F20180	1	1957265	1957298	4.91821	0
intergenic between SPN23F20450 and adhE	1	1987412	1988277	4.91821	1
adhE	46	1988278	1990929	4.91821	0
SPN23F20830	47	2019266	2019910	4.91821	0
SPN23F20870	61	2021132	2022244	6.16817	0
hasC	61	2057306	2058205	4.91821	0
intergenic between hasC and SPN23F21180	3	2058206	2058276	4.91821	0
SPN23F21420	29	2086996	2087232	6.16817	1
SPN23F21490	5	2089777	2089968	7.14227	1
SPN23F21510	30	2091332	2092579	4.91821	0
intergenic between SPN23F21860 and SPN23F21880	2	2131434	2131830	6.16817	1
SPN23F21910	10	2135980	2139096	4.91821	0
SPN23F21920	2	2139106	2141400	4.91821	0
intergenic between SPN23F22110 and SPN23F22120	23	2157915	2158642	6.16817	0
intergenic between SPN23F22160 and glpF1	1	2161905	2162200	4.91821	1
glpK	61	2164843	2166351	4.91821	0
SPN23F22210	1	2166510	2167919	4.91821	0
cysM	1	2191068	2191988	4.91821	0
SPN23F22710	3	2218629	2219108	4.91821	0
					30

## Sheet: Supp Table 2
Linear regression + PCA
Gene name/locus tag	no. of hits	coordinates (ori')	coordinate (term')	log10(p) (highest)	BOX?
SPN23F00270	1	27604	28674	2.56641	0
intergenic between comB and purC	1	51872	52040	2.33316	0		Red indicates loci associated by all three methods
SPN23F00780	1	77599	78414	2.18995	0		no. of hits' corresponds to the number of independent kmers within the locus that associated with Ply activity.
intergenic between SPN23F00790 and agaS	3	78826	79077	2.10424	1		Green indicates loci within the ICE element
agaS	5	79078	80244	2.13	0
SPN23F00820	1	81605	82459	1.34143	0
SPN23F00840	3	82895	83257	2.28213	1
SPN23F00870	21	83828	84592	2.59352	0
SPN23F01320	4	126259	127380	1.78957	0
SPN23F01330	7	127521	127976	1.75555	0
gidA	2	127986	129899	1.75555	0
pflD	1	217980	220418	1.84604	0
SPN23F02770	5	264011	264718	2.00045	0
folP	16	264808	265785	2.35996	0
folC	3	265787	267109	2.24632	0
SPN23F02870	11	271598	273811	1.73874	0
SPN23F02930	2	280750	281391	1.71228	0
idnO	2	281410	282225	1.76711	0
SPN23F02950	1	282497	282931	1.55072	0
ugl	8	282943	284133	1.74716	0
agaV	6	284144	284635	1.76711	0
agaW	3	284650	285429	1.71228	0
intergenci between SPN23F03030 and SPN23F03040	1	289957	289966	1.54665	0
intergenic between SPN23F03050 and mraW	1	290420	290584	1.47704	0
mraW	5	290585	291535	1.51595	0
pbpX	7	291868	294120	4.25441	0
mraY	10	294122	295102	3.57386	0
intergenic between mraY and clpL	4	295103	295711	1.89519	1
clpL	2	295711	297816	1.88337	0
SPN23F03120	1	298252	298602	1.30747	0
SPN23F03140	1	299246	300730	2.37789	0
dexB	2	300883	302490	2.43282	0
wchA	20	307152	308519	2.23008	0
rmlA	24	318770	319639	2.1542	0
rmlC	15	319640	320233	2.17522	0
rmlB	75	320246	321295	2.20914	0
rmlD	21	321361	322212	2.20914	0
intergenic between SPN23F03370 and aliA	3	323245	323779	1.73806	0
aliA	8	323780	325762	1.67104	0
SPN23F03400	7	326063	331366	2.16349	0
SPN23F03600	1	351204	351973	1.37197	1
SPN23F05190	17	496704	499262	2.32114	1
SPN23F05210	15	500419	502257	1.46162	0
SPN23F05220	9	502270	503685	1.87648	0
intergenic between SPN23F05240 and pheS	5	503686	504195	1.51355	0
intergenic between SPN23F05240 and pheT	5	505833	505908	1.32621	0
pheT	1	505909	508300	1.34555	0
SPN23F05260	2	508379	509380	1.3163	0
SPN23F05380	1	522604	523203	1.45978	0
murN	2	541803	543035	2.28783	0
uvrC	2	543855	545702	2.26672	0
intergenic between uvrC and SPN23F05580	1	545703	545751	2.26672	0
intergenic between SPN23F05790 and SPN23F05800	1	568429	569059	1.95647	1
SPN23F05800	3	569060	569536	2.29898	0
SPN23F05810	1	569574	569879	2.26672	0
SPN23F05820	3	569927	571402	2.26672	0
intergenic between SPN23F05820 and bgaA	2	571403	571751	2.31087	1
bgaA	12	571752	578453	2.27269	0
intergenic between bgaA and SPN23F05840	9	578454	578762	2.34072	0
SPN23F05840	2	578763	579305	2.34072	0
SPN23F05850	2	578305	579550	2.28783	0
SPN23F05860	2	579761	580120	2.29125	0
SPN23F05870	1	580212	581168	2.30191	0
SPN23F05910	10	581968	584022	2.29406	0
SPN23F05920	2	584201	585061	2.28193	0
intergenic between SPN23F05920 and ccdA	2	585062	585271	2.28369	0
peptide methionine sulfoxide reductase	2	586579	587691	2.26672	0
SPN23F05970	2	588783	590474	2.28193	0
SPN23F05980	4	590590	591153	2.26672	0
zmpB	1	591175	596844	2.26672	0
SPN23F06030	1	600359	601222	1.57812	0
SPN23F06120	1	608152	609120	2.26672	0
SPN23F06140	1	609393	609773	2.26672	0
SPN23F06150	1	610129	610854	2.26672	0
SPN23F06170	2	612877	613131	2.28341	0
intergenic between SPN23F06170 and SPN23F06180	3	613132	613678	2.31415	0
intergenic between SPN23F06190 and SPN23F06200	1	614502	614723	2.27683	0
putative membrane protein	2	614724	615899	2.28586	0
SPN23F06210	3	615901	616542	2.28193	0
murD	5	616646	617998	2.28193	0
murG	4	618002	619060	2.30451	0
divIB	5	619171	620269	2.3026	0
pyrF	3	620502	621203	2.26672	0
intergenic between pyrE and SPN23F06270	3	621870	622101	2.31087	0
SPN23F06270	4	622102	622452	2.31361	0
intergenic between SPN23F06820 and SPN23F06830	1	670455	670593	1.31334	0
SPN23F07200	2	702403	703101	2.26672	0
SPN23F07300	1	712313	713242	1.35509	0
rpiA	5	732943	733626	1.30107	0
SPN23F07510	1	734853	735395	1.30833	0
SPN23F07830	1	762058	763260	2.26672	0
SPN23F07840	3	763351	764647	2.31639	0
sufC	1	767364	768134	2.25895	0
csdB	1	769435	770661	2.26672	0
SPN23F07960	1	774175	775206	1.43415	0
tmRNA	1	775852	776196	1.43593	0
psrA	1	878953	879894	1.84475	0
SPN23F09190	2	888332	890095	1.37169	0
intergenic between SPN23F09260 and SPN23F09270	1	893272	893644	2.2858	0
SPN23F09700	1	938259	938735	1.5357	0
zmpA	1	1023758	1030237	1.95619	0
SPN23F11950	1	1167154	1167899	2.39873	0
ntpD	1	1174171	1174782	1.49208	0
ntpB	14	1174805	1176190	1.60154	0
ntpA	28	1176191	1177966	1.60089	0
ntpE	2	1179411	1179992	3.61509	0
intergenic between ntpE and ntpK	2	1179992	1180025	3.64109	0
ntpK	8	1180026	1180502	3.65125	0
ntpI	12	1180518	1182509	3.64465	0
SPN23F12160	13	1182847	1183737	3.73128	0
intergenic between SPN23F12160 and SPN23F12170	1	1183738	1183893	3.6714	0
SPN23F12170	12	1183894	1185003	3.58869	0
intergenic between SPN23F12170 and SPN23F12180	2	1185004	1185044	3.54117	0
SPN23F12180	41	1185045	1187265	3.80549	0
SPN23F12190	3	1187267	1187725	3.75472	0
SPN23F12200	26	1187751	1189292	3.64791	0
nanA	15	1189320	1190237	3.5973	0
intergenic between SPN23F12270 and SPN23F12280	3	1196221	1196515	3.00827	0
SPN23F12640	2	1231908	1232180	2.81076	0	ICE
SPN23F12650	5	1232218	1232601	2.85309	0	ICE
SPN23F12660	8	1232598	1232831	2.85309	0	ICE
intergenic between SPN23F12660 and SPN23F12670	34	1232832	1232881	2.85309	0	ICE
intergenic between SPN23F12670 and SPN23F12680	1	1233968	1233976	2.82644	0	ICE
SPN23F12680	29	1233977	1234618	2.85309	0	ICE
SPN23F12760	5	1244545	1244835	2.89249	0	ICE
SPN23F12770	10	1244849	1245133	2.92904	0	ICE
intergenic between SPN23F12770 and SPN23F12780	2	1244836	1245207	2.89495	0	ICE
SPN23F12780	96	1245208	1253932	2.9975	0	ICE
SPN23F12820	14	1253980	1254390	2.94791	0	ICE
integenic between SPN23F12820 and SPN23F12830	1	1253981	1254540	1.35575	0	ICE
SPN23F12830	1	1254542	1255108	1.70203	0	ICE
intergenic between SPN23F12830 and SPN23F12840	1	1255109	1255345	1.55909	0	ICE
SPN23F12840	37	1255346	1258159	2.96843	0	ICE
intergenic between SPN23F12840 and SPN23F12850	3	1258160	1258170	2.31705	0	ICE
SPN23F12850	29	1258171	1260486	2.93609	0	ICE
SPN23F12870	5	1260892	1261746	1.78612	0	ICE
SPN23F12880	5	1261763	1262005	1.77857	0	ICE
traG	22	1262026	1263906	2.95618	0	ICE
SPN23F12900	8	1263903	1264391	2.93855	0	ICE
SPN23F12910	2	1264381	1264680	2.9302	0	ICE
intergenic between SPN23F12910 and SPN23F12920	3	1264681	1264962	1.66597	0	ICE
SPN23F12920	2	1264963	1265799	1.67878	0	ICE
SPN23F12930	2	1265799	1266389	2.87401	0	ICE
intergenic between orf22 and orf21	1	1267537	1267564	1.75262	0	ICE
orf21	3	1267565	1268950	1.35896	0	ICE
orf19	1	1270376	1270597	1.84913	0	ICE
intergenic between orf18 and orf17	1	1271212	1271461	1.63137	0	ICE
tetM	9	1278602	1280521	1.6355	0	ICE
SPN23F13120	1	1285141	1285374	2.94657	0	ICE
SPN23F13130	1	1285387	1285767	1.56765	0	ICE
SPN23F13140	5	1285760	1286209	2.84485	0	ICE
SPN23F13150	16	1286193	1287551	2.94133	0	ICE
intergenic between SPN23F13150 and SPN23F13160	3	1287552	1287649	2.80365	0	ICE
SPN23F13160	14	1287650	1288429	2.461	0	ICE
mecA	2	1298629	1299366	2.30451	0
SPN23F13440	2	1314485	1315657	1.42486	0
intergenic between SPN23F13440 and SPN23F13450	1	1315656	1316332	2.30162	1
intergenic between SPN23F14800 and greA	1	1432816	1433112	1.37942	1
SPN23F15080	1	1461030	1461518	2.38439	0
msmK	2	1539919	1541049	1.9174	0
intergenic between msmK and tRNA-Leu	2	1541050	1541331	2.23765	0
intergenic between tRNA-Leu and SPN23F15990	1	1541418	1541498	2.32772	0
SPN23F15990	1	1541499	1542074	1.94946	0
codY	1	1542074	1542862	1.97239	0
SPN23F16010	3	1543127	1542701	2.2419	0
SPN23F16020	1	1544900	1546126	2.29406	0
intergenic between SPN23F16020 and SPN23F16020	1	1546127	1544701	2.2419	0
SPN23F16030	9	1546319	1547635	2.30451	0
ileS	2	1598678	1601470	1.34397	0
SPN23F16860	1	1625466	1626569	1.40074	0
nanB	3	1626581	1628674	1.76426	0
priA	1	1679372	1681768	3.00961	0
SPN23F17740	1	1710035	1711231	2.0749	0
galE	1	1792073	1793053	2.96417	0
SPN23F18990	1	1844160	1844963	1.63137	0
intergenic between SPN23F19100 and SPN23F19110	6	1853791	1854475	2.40859	0
SPN23F19110	1	1854476	1855669	1.86112	0
SPN23F19120	2	1855807	1857249	1.97744	0
intergenic between SPN23F19120 and msmG	2	1857250	1857606	1.97546	1
msmG	2	1857607	1858440	2.13981	1
msmF	1	1858454	1859320	1.87786	0
msmE	4	1859334	1860593	1.97195	0
intergenic between SPN23F20450 and adhE	5	1987412	1988277	2.38172	1
adhE	2	1988278	1990929	1.72749	0
intergenic between adhE and SPN23F20480	5	1990930	1991228	1.77897	0
SPN23F20490	1	1991641	1992069	1.72427	0
tkt	4	1992532	1994508	2.14547	0
SPN23F20520	1	1994622	1995713	2.31314	0
SPN23F20760	2	2011133	2012074	2.11275	0
SPN23F20780	1	2012666	2013724	2.18995	0
intergenic between SPN23F20780 and SPN23F20790	1	2013725	2013886	1.5185	0
SPN23F20790	1	2013887	2015038	2.18995	0
SPN23F20800	1	2015191	2017008	2.01719	0
intergenic between agrR and agrS	1	2045485	2045619	1.35977	0
intergenic between SPN23F21270 and SPN23F21290	2	2069876	2070496	1.93628	0
SPN23F21290	1	2070497	2071069	1.90399	0
intergenic between SPN23F21290 and glgP	10	2071070	2072112	1.97656	1
glgP	1	2072113	2074371	1.88424	0
aspS	1	2085114	2086877	1.59216	0
intergenic between arcC and SPN23F21830	1	2127424	2127633	1.34903	0
cbpA	1	2170171	2172795	1.92085	0
					12

## Sheet: Supp Table 1
Strains used in this study
Strain	MIC(Pen)	ENA Accession	Toxicity	tox SD
HK P1	2	ERS004773	0.405	0.0213776
HK P38	2	ERS004775	0.347	0.0122882
TW M30	2	ERS004791	0.258	0.0472864
HK P57	2	ERS004779	0.362667	0.0358515
HK P58	1	ERS004778	0.347333	0.0123423
HK P65	2	ERS004781	0.322	0.0176918
S-030		ERS004844	0.310667	0.044456
S-054		ERS004880	0.258333	0.0408207
S-055		ERS004845	0.340667	0.0193477
S-153		ERS004846	0.254	0.0650922
385		ERS005718	0.350667	0.0457967
412		ERS004814	0.311333	0.0159478
BM4200		ERS005337	0.364	0.0641561
11865	1	ERS005296	0.181667	0.068413
11867	2	ERS005298	0.179333	0.025697
11868	1	ERS005300	0.253	0.0524214
11875	1	ERS005299	0.285333	0.0187705
11876	1	ERS005301	0.18	0.0506853
11881	2	ERS005302	0.278667	0.0061101
11883	1	ERS005303	0.313	0.0277849
2859	0.5	ERS005273	0.350667	0.017673
2905	2	ERS005274	0.362667	0.0499032
2934	1	ERS005275	0.327	0.0264575
3027	0.5	ERS005276	0.250333	0.0046188
3296	0.5	ERS005278	0.324667	0.0500233
3696	0.5	ERS005281	0.330333	0.0531445
3842	0.5	ERS005279	0.360333	0.0261024
3848	0.25	ERS005271	0.336	0.0461844
3901	0.5	ERS005272	0.295333	0.0195021
4114	0.5	ERS005280	0.353333	0.0690097
4545	0.5	ERS005282	0.261	0.0193132
5195	0.25	ERS005287	0.335333	0.0377403
5204	0.25	ERS005288	0.336333	0.00665833
24478	1	ERS005316	0.348333	0.0265393
13150	2	ERS005307	0.363	0.0495076
277	0.5	ERS005269	0.397333	0.0483356
13804	2	ERS005308	0.324	0.0343948
6025	1	ERS005289	0.335	0.0563116
6039	1	ERS005290	0.421667	0.0460905
902	0.5	ERS005270	0.308333	0.0413562
4826	1	ERS005285	0.346667	0.0113725
Kor 136	2	ERS004799	0.316	0.0284781
Kor 138	2	ERS004800	0.316	0.0157162
Kor 146	2	ERS004802	0.287	0.0286182
Kor 148	1	ERS004804	0.320333	0.0419563
Kor 28	2	ERS004789	0.288333	0.016773
Kor 906	1	ERS004796	0.272	0.0356791
Kor 909	1	ERS004798	0.271667	0.025697
Kor 910	1	ERS004787	0.289	0.0484974
Kor 14	4	ERS004795	0.289	0.0555698
Kor 16	2	ERS004794	0.388333	0.0314696
04-004	2	ERS004806	0.334667	0.0106927
04-036	2	ERS004808	0.295333	0.0085049
04-124	2	ERS004801	0.301	0.0365103
07-050	2	ERS004803	0.350333	0.0405134
07-117	2	ERS004805	0.0963333	0.0118462
08-B-120	2	ERS004807	0.285333	0.0120139
Mal M12	2	ERS004782	0.380333	0.0611583
Mal M6	2	ERS004780	0.314	0.035171
Mal P4	2	ERS004783	0.303333	0.0369098
23748	2	ERS005319	0.378	0.0209523
23805	2	ERS005327	0.368	0.0261534
23809	4	ERS005331	0.256667	0.0406243
SI M1	4	ERS004784	0.331667	0.0431548
SI O1	2	ERS004785	0.285667	0.0623244
SI O2	1	ERS004776	0.258	0.0430349
SI P12	1	ERS004777	0.332667	0.0248261
SA151	2	ERS005268	0.412667	0.00650641
SA142	2	ERS005256	0.3	0.0428836
SA148	4	ERS005265	0.269333	0.0279702
SA150	2	ERS005267	0.303667	0.0155349
SA152	2	ERS005259	0.243667	0.059769
SA141	2	ERS005249	0.262	0.0512152
SA149	2	ERS005266	0.368667	0.016563
SA140	4	ERS005247	0.433333	0.0330807
SA146	2	ERS005719	0.365	0.019975
SA147	4	ERS005264	0.295667	0.0438444
SA153	4	ERS005260	0.338	0.00173205
B743		ERS004830	0.376667	0.0117189
SA1	0.75	ERS005185	0.287	0.0268514
SA2	1	ERS005714	0.306667	0.0548847
SA3	0.5	ERS005190	0.287667	0.0265769
SA4	1	ERS005189	0.316667	0.0301054
SA5	0.5	ERS005193	0.369667	0.022942
SA6	0.25	ERS005191	0.333667	0.0323316
SA10	1	ERS005196	0.313	0.0502693
SA12	1	ERS005188	0.330667	0.0500033
SA7	1	ERS005192	0.372333	0.0282902
SA8	0.25	ERS005194	0.342	0.0589237
SA9	0.25	ERS005195	0.353	0.0431393
SA17	1	ERS005201	0.339	0.0271846
SA20	1	ERS005204	0.306333	0.0631295
SA21	1	ERS005206	0.357667	0.0300222
SA23	0.5	ERS005199	0.353	0.0105357
SA25	1	ERS005202	0.343333	0.0312143
SA27	1	ERS005209	0.349667	0.0205264
SA29	1	ERS005213	0.341	0.0545252
SA34	1	ERS005219	0.371	0.00781025
SA36	1	ERS005210	0.294667	0.0395769
SA57	1	ERS005227	0.322333	0.0236925
SA61	1	ERS005228	0.308667	0.0582866
SA101	1	ERS005244	0.339333	0.0268576
SA106	1	ERS005235	0.300667	0.0193993
SA78	1	ERS005236	0.343333	0.0120139
8140	2	ERS005291	0.336667	0.0320052
8143	2	ERS005292	0.3	0.0650231
B532		ERS004875	0.326	0.01249
9029	4	ERS005286	0.406333	0.0196044
11919	1	ERS005305	0.335	0.010583
11923	1	ERS005294	0.327	0.032078
11924	1	ERS005297	0.330667	0.0212211
11925	0.5	ERS005304	0.253667	0.0641665
11928	1	ERS005306	0.334333	0.00251661
11930	1	ERS005310	0.275	0.0147986
11932	1	ERS005311	0.289333	0.0613297
11933	1	ERS005313	0.212667	0.0546291
11934	1	ERS005312	0.297333	0.0158219
11935	1	ERS005314	0.347	0.00953939
11936	1	ERS005315	0.331	0.043
11937	1	ERS005317	0.212	0.0183576
Th 13	1	ERS004788	0.331	0.00953939
Th 32	4	ERS004790	0.319667	0.0577437
Th 5	2	ERS004786	0.339333	0.044859
Th 104	2	ERS004792	0.327	0.0365103
BS1		ERS004833	0.153333	0.0168028
BS26		ERS004832	0.344667	0.0346458
DG104		ERS004835	0.347	0.0160935
DG116		ERS004836	0.351	0.0271846
DG15		ERS004838	0.345667	0.0085049
DG18		ERS004837	0.372	0.0155885
DG29		ERS004841	0.325	0.039281
DG80		ERS004839	0.406	0.0370405
DG99		ERS004840	0.409	0.023516
GH10		ERS004842	0.360333	0.00763763
MA28		ERS004843	0.394333	0.0134288
04-2937		ERS005375	0.369333	0.00750555
2231	4	ERS004821	0.305	0.0642806
2311	2	ERS002800	0.0856667	0.0409919
2321	0.5	ERS004823	0.416	0.0160935
228		ERS004811	0.347	0.0315753
92	2	ERS004809	0.328667	0.0522717
111	2	ERS004810	0.336333	0.0051316
2167	2	ERS002799	0.317333	0.0346458
1590	2	ERS004815	0.31	0.015
1731	4	ERS004881	0.429667	0.00929157
1788	4	ERS004816	0.423333	0.0130512
1789	4	ERS004817	0.347667	0.0543722
1842	4	ERS004818	0.359	0.0571577
2097	4	ERS004819	0.363667	0.0465224
2098	3	ERS004882	0.362333	0.0250267
2615	4	ERS004824	0.345	0.0105357
2682	4	ERS004825	0.297667	0.0275741
2699	4	ERS004826	0.313333	0.0318172
3267	4	ERS004827	0.325333	0.0264071
3350	4	ERS004828	0.284	0.00608276
3355	4	ERS004829	0.303333	0.0162583
SB12	0.75	ERS004762	0.321333	0.0231805
SB35	0.25	ERS004774	0.332333	0.0237136
SB36	1	ERS004771	0.305	0.0245153
SB6	2	ERS004759	0.322	0.0174356
SB2	0.125	ERS004753	0.32	0.026
SB3	1	ERS004756	0.326333	0.0349333
SB31	1.5	ERS004765	0.320333	0.0110151
SB50	1.5	ERS004769	0.322333	0.0160416
SB18	1.5	ERS004761	0.309667	0.00450925
VN B15	2	ERS004793	0.309333	0.0251661
ATCC 700669		ERS004873	0.452333	0.0110604
∆zomB		N/A	0.162333	0.00873689
∆ply		N/A	0.124333	0.00665833
